# Supplementary material for: Clinical Significance of Initial and Converted Cardiac Rhythms in Extracorporeal Cardiopulmonary Resuscitation for Patients with Refractory Out-of-Hospital Cardiac Arrest: A Nationwide Observational Study
Source: J Clin Med. 2025 Jul 17;14(14):5066. doi: 10.3390/jcm14145066 (PMC12296152; doi:10.3390/jcm14145066)
Supplement: Supplementary file 1 [file jcm-14-05066-s001.zip]

Archive with 1 entries (1 files):
- jcm-3733778-supplementary.pdf
